# Supplementary material for: Identification of MFRP and the secreted serine proteases PRSS56 and ADAMTS19 as part of a molecular network involved in ocular growth regulation
Source: PLoS Genet. 2021 Mar 23;17(3):e1009458. doi: 10.1371/journal.pgen.1009458 (PMC8018652; doi:10.1371/journal.pgen.1009458)
Supplement: S1 Table — (XLSX) [file pgen.1009458.s015.xlsx]

## Sheet: Sheet1
sr	gene_id	gene_name	log2FoldChange	pvalue
1	ENSMUSG00000053441	Adamts19	3.66348	1.2587e-07
2	ENSMUSG00000036480	Prss56	3.07593	8.87385e-07
3	ENSMUSG00000024987	Cyp26a1	1.16953	7.24741e-05
4	ENSMUSG00000035000	Dpp4	0.860893	0.000865755
5	ENSMUSG00000044285	Gm1821	0.796015	0.000709719
6	ENSMUSG00000040158	Tax1bp3	0.7515	0.00114264
7	ENSMUSG00000116582	AC160759.1	0.74982	0.000104746
8	ENSMUSG00000032719	Sbspon	0.598536	0.000991881
9	ENSMUSG00000004891	Nes	0.591399	0.00055333
10	ENSMUSG00000040152	Thbs1	0.575354	0.00126494
11	ENSMUSG00000024601	Isoc1	0.530338	3.88238e-07
12	ENSMUSG00000070348	Ccnd1	0.524908	2.97895e-06
13	ENSMUSG00000020154	Ptprb	0.47761	0.00152841
14	ENSMUSG00000026463	Atp2b4	0.472338	2.17043e-08
15	ENSMUSG00000024998	Plce1	0.467868	1.59012e-05
16	ENSMUSG00000020932	Gfap	0.465058	8.29975e-07
17	ENSMUSG00000026688	Mgst3	0.458086	0.00046403
18	ENSMUSG00000054178	Gm9938	0.456983	0.00138354
19	ENSMUSG00000069170	Adgrv1	0.452392	2.98939e-09
20	ENSMUSG00000037225	Fgf2	0.4506	0.000148409
21	ENSMUSG00000031283	Chrdl1	0.449721	0.000360625
22	ENSMUSG00000004098	Col5a3	0.440592	0.00142486
23	ENSMUSG00000048960	Prex2	0.43587	2.34676e-07
24	ENSMUSG00000022129	Dct	0.431704	0.000177866
25	ENSMUSG00000063450	Syne2	0.428361	1.80444e-08
26	ENSMUSG00000032537	Ephb1	0.427113	6.50247e-06
27	ENSMUSG00000029765	Plxna4	0.425563	0.000512282
28	ENSMUSG00000042035	Igsf3	0.412653	0.00068992
29	ENSMUSG00000022708	Zbtb20	0.408552	1.61729e-05
30	ENSMUSG00000047888	Tnrc6b	0.40419	1.48706e-11
31	ENSMUSG00000027520	Zdbf2	0.403491	0.00150868
32	ENSMUSG00000040093	Bmf	0.39463	0.00102463
33	ENSMUSG00000099696	2900052N01Rik	0.390147	0.000639884
34	ENSMUSG00000030905	Crym	0.386117	1.33707e-05
35	ENSMUSG00000038679	Trps1	0.383461	0.000657072
36	ENSMUSG00000028649	Macf1	0.379689	1.1737e-10
37	ENSMUSG00000022723	Crybg3	0.370317	0.000524561
38	ENSMUSG00000030042	Pole4	0.368416	3.13075e-05
39	ENSMUSG00000022231	Sema5a	0.364574	0.000463871
40	ENSMUSG00000023868	Pde10a	0.358382	0.000308051
41	ENSMUSG00000026609	Ush2a	0.354615	2.20268e-06
42	ENSMUSG00000019852	Arfgef3	0.352305	0.000102072
43	ENSMUSG00000087260	Lamtor5	0.340019	0.000694667
44	ENSMUSG00000030451	Herc2	0.334891	9.53859e-07
45	ENSMUSG00000025921	Rdh10	0.333378	0.000276126
46	ENSMUSG00000037646	Vps13b	0.332922	6.33731e-06
47	ENSMUSG00000055485	Soga1	0.330942	0.000176471
48	ENSMUSG00000034297	Med13	0.322627	1.35102e-09
49	ENSMUSG00000052727	Map1b	0.321191	7.40505e-15
50	ENSMUSG00000099696	2900052N01Rik	0.390147	0.000639884
383	ENSMUSG00000035413	Tmem98	-0.636472	5.89594e-05
