# Supplementary material for: Identification of MFRP and the secreted serine proteases PRSS56 and ADAMTS19 as part of a molecular network involved in ocular growth regulation
Source: PLoS Genet. 2021 Mar 23;17(3):e1009458. doi: 10.1371/journal.pgen.1009458 (PMC8018652; doi:10.1371/journal.pgen.1009458)
Supplement: S2 Table — (XLSX) [file pgen.1009458.s016.xlsx]

## Sheet: Sheet1
Allele (mouse strain)	Primer name	Primer sequence
Prss56glcr4	Prss56 glcr4 F1	5' TGGCTCCAGAAACCAAAGCCGGAAGAGCGCCCGGAAACAAAGAGT 3'
(C57BL/6J.Cg-Prss56 glcr4/Sj)
	Prss56 glcr4 F2	5' GCGGCGCCCGGAAACAAAAGGA 3'
	Prss56 glcr4 R	5' TCCTGGAAGAGAGGGAGTGA 3'
Prss56Cre	Prss56 Cre F	5’ CAG GGC ATC GTT TCC CTG AG 3’
(C57BL/6J.Cg-Prss56tm)	Prss56 Cre R WT	5’ GAC AGG CGC GTG TAC AGT GG 3’
	Prss56 Cre R Cre	5’ CCA TGA GTG AAC GAA CCT GG 3’
Egr1-/-	EGR1 common R	5' GGG CAC AGG GGA TGG GAA3
(C57BL/6J. Egr1tm1Jmi)	EGR1 MUT F	5' AAC CGG CCC AGC AAG ACA 3'
	EGR1 WT F	5' CTC GTG CTT TAC GGT ATC G 3'
Adamts19-/-	Adamts19_F	5’ AGA AGG GAA CAA ACA CAA CAA GTG 3’
(C57BL/6J. Adamts19tm4a(EUCOMM)Wtsi)	Adamts19_WT_R1	5’ AGT TAG CCT GAG CCT GTG TGG 3’
	Adamts19 Mut_R2	5’ TCG TGG TAT CGT TAT GCG GCC 3’
Mfrp-/-	Mfrp F	5’ CAC TAC CAC CCC AGC AAG GAC 3’
( C57BL/6J.C3Ga-Mfrprd6)	Mfrp R	5’ CTT CTC CAG AGA GTG CCC TTG 3’
Irbp-/-	IRBP WT_F1	5’ GGA CCC ACA CCT GAA GAC AG3’
(C57BL/6J.Rbp3tm1Gil/J)	IRBP Mut_F2	5’ GCT ACT TCC ATT TGT CAC GTC C 3’
	IRBP_R	5’ CAT ATC CAC ACC TGC CAA CA 3’
Ubc-Cre	Cr1 F	5’ TGA TGA GGT TCG CAA GAA CC 3’
(C57BL/6J.Cg-Tg(UBC-Cre/ERT2)1Ejb)	Cr2 R	5’ CCA TGA GTG AAC GAA CCT GG 3’
Rd8/Crb1 Genotyping	mCrb1 mF1	5’ GTGAAGACAGCTACAGTTCTGATC 3’
	mCrb1 mF2	5’ GCCCCTGTTTGCATGGAGGAAACTTGG
		AAGACAGCTACAGTTCTTCTG 3’
	mCrb1 mR	5’ GCCCCATTTGCACACTGATGAC 3’
