# Supplementary material for: Identification of MFRP and the secreted serine proteases PRSS56 and ADAMTS19 as part of a molecular network involved in ocular growth regulation
Source: PLoS Genet. 2021 Mar 23;17(3):e1009458. doi: 10.1371/journal.pgen.1009458 (PMC8018652; doi:10.1371/journal.pgen.1009458)
Supplement: S3 Table — (XLSX) [file pgen.1009458.s017.xlsx]

## Sheet: Sheet1
Gene	Forward Primer	Reverse Primer
House Keeping Genes
Actβ	5' CCCTGAGGAGCACCCTGTGC 3'	5' GGCTGGGGTGTTGAAGGTCT 3'
Hprt1	5' TGCCGAGGATTTGGAAAAAGTGT 3'	5' GTGATGGCCTCCCATCTCCT 3'
Mapk1	5' TTGAACAGGCTCTGGCCCAC 3'	5' TGAATGGCGCTTCAGCAATGG 3'
Genes of Interest
Prss56	5' ACCTGGACGCCCTAGACCTC 3'	5' TGTTGGCAACGCCTTGATGT 3'
Adamts19	5' `TGCTGAAGACAACGGCCTGA 3'	5' CAGCACAGGATGGGTGGTCA 3'
Adamts19 Ex3	5' GAGGACTTCCTATTCATTGAGCCA 3'	5' CCTGTATAAACGGTGCGGGT 3'
Adamts19 Ex2,4	5’ TTTTACACCGGGACAGTG3’	5’ CCGTTTTTCTCGTCTGTTGTCT 3’
