# Supplementary material for: Identification of MFRP and the secreted serine proteases PRSS56 and ADAMTS19 as part of a molecular network involved in ocular growth regulation
Source: PLoS Genet. 2021 Mar 23;17(3):e1009458. doi: 10.1371/journal.pgen.1009458 (PMC8018652; doi:10.1371/journal.pgen.1009458)
Supplement: S1 Data — (XLSX) [file pgen.1009458.s018.xlsx]

## Sheet: MUTANTvsCONTROL.DEG.all
gene_id	gene_name	gene_chr	Mutant1_readcount	log2FoldChange	pvalue	padj	Mutant2_readcount	Mutant3_readcount	Control1_readcount	Control2_readcount	Control3_readcount	Mutant1_fpkm	Mutant2_fpkm	Mutant3_fpkm	Control1_fpkm	Control2_fpkm	Control3_fpkm
ENSMUSG00000053441	Adamts19	18	354	3.66348	1.2587e-07	3.95e-05	294	946	49	36	18	3.04174	2.5235	8.65291	0.551608	0.376014	0.194908
ENSMUSG00000036480	Prss56	1	1417	3.07593	8.87385e-07	0.00019354	885	3280	129	228	191	26.0602	16.2588	64.2145	3.10822	5.09712	4.42668
ENSMUSG00000024987	Cyp26a1	19	130	1.16953	7.24741e-05	0.0063442	98	177	41	58	48	2.93967	2.21369	4.26069	1.21466	1.59429	1.36784
ENSMUSG00000035000	Dpp4	2	116	0.860893	0.000865755	0.0343844	162	192	77	67	66	0.735992	1.02676	1.29679	0.640061	0.516741	0.527712
ENSMUSG00000044285	Gm1821	14	226	0.796015	0.000709719	0.0302387	232	262	157	85	92	9.31235	9.54939	11.4922	8.47551	4.25748	4.77723
ENSMUSG00000040158	Tax1bp3	11	156	0.7515	0.00114264	0.0416529	160	126	68	70	74	2.09249	2.14385	1.79912	1.19498	1.14135	1.25086
ENSMUSG00000116582	AC160759.1	16	237	0.74982	0.000104746	0.00826918	219	280	115	111	129	5.20654	4.80598	6.54803	3.30989	2.9642	3.57132
ENSMUSG00000032719	Sbspon	1	224	0.598536	0.000991881	0.0379867	248	222	123	137	111	3.2681	3.61439	3.44788	2.35108	2.42969	2.04083
ENSMUSG00000004891	Nes	3	360	0.591399	0.00055333	0.026274	310	255	162	188	146	2.24958	1.93507	1.69626	1.32626	1.42804	1.14971
ENSMUSG00000040152	Thbs1	2	468	0.575354	0.00126494	0.0444732	447	703	240	303	343	3.08963	2.94784	4.94046	2.07581	2.43157	2.85359
ENSMUSG00000024601	Isoc1	18	1109	0.530338	3.88238e-07	9.61e-05	1217	1380	722	689	669	17.3479	19.017	22.9798	14.7968	13.1014	13.188
ENSMUSG00000070348	Ccnd1	7	765	0.524908	2.97895e-06	0.00049145	752	881	447	476	429	6.51323	6.39572	7.98478	4.98606	4.92635	4.60288
ENSMUSG00000020154	Ptprb	10	552	0.47761	0.00152841	0.0497648	577	749	298	375	425	1.65987	1.7332	2.39756	1.174	1.37072	1.61051
ENSMUSG00000026463	Atp2b4	1	1596	0.472338	2.17043e-08	9.31e-06	1662	1789	876	1062	1015	5.22434	5.43458	6.23391	3.7568	4.22577	4.18699
ENSMUSG00000024998	Plce1	19	649	0.467868	1.59012e-05	0.00202591	728	619	383	403	381	1.62646	1.82249	1.65136	1.25751	1.22768	1.20326
ENSMUSG00000020932	Gfap	11	1203	0.465058	8.29975e-07	0.00018414	1215	1201	608	831	689	11.4346	11.5364	12.1521	7.57139	9.60155	8.25304
ENSMUSG00000026688	Mgst3	1	567	0.458086	0.00046403	0.0237865	575	482	259	371	328	20.7224	20.9924	18.7524	12.4014	16.4822	15.1067
ENSMUSG00000054178	Gm9938	19	346	0.456983	0.00138354	0.0474759	378	339	197	227	203	7.89979	8.6212	8.23931	5.89278	6.30011	5.84081
ENSMUSG00000069170	Adgrv1	13	2625	0.452392	2.98939e-09	1.83e-06	2807	2275	1570	1414	1559	4.23036	4.51884	3.90285	3.31484	2.77001	3.16615
ENSMUSG00000037225	Fgf2	3	723	0.4506	0.000148409	0.0108131	740	557	399	383	410	4.2741	4.36993	3.5052	3.09025	2.75225	3.05441
ENSMUSG00000031283	Chrdl1	X	759	0.449721	0.000360625	0.0196161	799	1028	487	525	527	4.50285	4.7351	6.49218	3.78521	3.78606	3.93998
ENSMUSG00000004098	Col5a3	9	426	0.440592	0.00142486	0.0482502	381	353	223	235	233	2.50836	2.241	2.21262	1.72029	1.68202	1.72892
ENSMUSG00000048960	Prex2	1	1161	0.43587	2.34676e-07	6.43e-05	1114	1044	610	697	679	2.80254	2.68622	2.6827	1.92915	2.0452	2.06551
ENSMUSG00000022129	Dct	14	1149	0.431704	0.000177866	0.0121744	1306	1459	713	721	920	7.81448	8.87278	10.563	6.35308	5.96071	7.88507
ENSMUSG00000063450	Syne2	12	3355	0.428361	1.80444e-08	8.29e-06	3673	2768	2004	1884	1981	5.03295	5.50411	4.42026	3.93861	3.43553	3.745
ENSMUSG00000032537	Ephb1	9	872	0.427113	6.50247e-06	0.000919492	1001	911	546	581	549	4.99296	5.72549	5.5528	4.0959	4.0439	3.96143
ENSMUSG00000029765	Plxna4	6	604	0.425563	0.000512282	0.0249188	594	529	292	359	390	1.71707	1.68685	1.60088	1.08755	1.24059	1.39719
ENSMUSG00000042035	Igsf3	3	608	0.412653	0.00068992	0.0299966	610	507	314	404	331	2.8749	2.88128	2.55199	1.9452	2.32211	1.97235
ENSMUSG00000022708	Zbtb20	16	1699	0.408552	1.61729e-05	0.00204032	1892	1474	1024	916	1137	2.21664	2.46581	2.04715	1.75032	1.45271	1.86939
ENSMUSG00000047888	Tnrc6b	15	5248	0.40419	1.48706e-11	4.78e-08	5668	4526	3089	3111	3221	8.8865	9.58746	8.15837	6.85283	6.40354	6.8733
ENSMUSG00000027520	Zdbf2	1	461	0.403491	0.00150868	0.0495685	522	450	261	303	313	1.46004	1.65147	1.51715	1.08298	1.16651	1.24924
ENSMUSG00000040093	Bmf	2	759	0.39463	0.00102463	0.0387027	658	812	398	481	498	5.79293	5.01671	6.59727	3.97974	4.46256	4.78987
ENSMUSG00000099696	2900052N01Rik	9	588	0.390147	0.000639884	0.0285904	677	601	400	381	370	7.2873	8.38137	7.92895	6.49478	5.73981	5.77868
ENSMUSG00000030905	Crym	7	1706	0.386117	1.33707e-05	0.00175566	1751	2017	1055	1136	1208	20.1704	20.6804	25.386	16.3419	16.3267	17.9987
ENSMUSG00000038679	Trps1	15	833	0.383461	0.000657072	0.0291559	829	637	494	465	462	2.49605	2.48141	2.03188	1.93932	1.69373	1.74457
ENSMUSG00000028649	Macf1	4	7444	0.379689	1.1737e-10	1.26e-07	8215	6756	4498	4451	4964	9.50414	10.4773	9.18223	7.52387	6.90792	7.98686
ENSMUSG00000022723	Crybg3	16	720	0.370317	0.000524561	0.0251868	842	761	464	543	449	2.271	2.65297	2.55517	1.91742	2.08193	1.78471
ENSMUSG00000030042	Pole4	6	992	0.368416	3.13075e-05	0.00338542	977	925	569	609	636	15.8517	15.5953	15.7346	11.9122	11.8294	12.8073
ENSMUSG00000022231	Sema5a	15	1336	0.364574	0.000463871	0.0237865	1726	1300	873	841	1021	2.86651	3.69934	2.96922	2.45401	2.19344	2.76065
ENSMUSG00000023868	Pde10a	17	927	0.358382	0.000308051	0.0177676	900	769	516	532	588	2.89251	2.80526	2.5543	2.1094	2.01785	2.31211
ENSMUSG00000026609	Ush2a	1	4080	0.354615	2.20268e-06	0.000388275	4259	3363	2585	2274	2516	9.44334	9.84714	8.28599	7.83865	6.39793	7.33861
ENSMUSG00000019852	Arfgef3	10	1184	0.352305	0.000102072	0.00826075	1223	1036	652	728	801	3.25602	3.35969	3.03283	2.34909	2.43361	2.77592
ENSMUSG00000087260	Lamtor5	3	897	0.340019	0.000694667	0.0299966	850	804	524	509	596	40.6822	38.5094	38.8168	31.1356	28.0616	34.064
ENSMUSG00000030451	Herc2	7	3697	0.334891	9.53859e-07	0.000202841	3898	3275	2265	2168	2525	9.16366	9.65157	8.64137	7.35534	6.53224	7.88712
ENSMUSG00000025921	Rdh10	1	2366	0.333378	0.000276126	0.0166816	2456	3019	1674	1664	1713	22.8026	23.6448	30.9732	21.1369	19.4943	20.8049
ENSMUSG00000037646	Vps13b	15	1970	0.332922	6.33731e-06	0.000906095	2085	1812	1234	1189	1340	3.7128	3.92534	3.63534	3.04695	2.72395	3.18257
ENSMUSG00000055485	Soga1	2	1063	0.330942	0.000176471	0.0121435	1022	1063	618	734	677	5.33797	5.12662	5.68235	4.06581	4.48046	4.2842
ENSMUSG00000034297	Med13	11	4253	0.322627	1.35102e-09	9.66e-07	4445	4119	2727	2698	2862	15.73	16.4226	16.2173	13.214	12.13	13.3396
ENSMUSG00000052727	Map1b	13	16108	0.321191	7.40505e-15	3.73e-11	17205	15165	9953	10530	10897	40.7555	43.4846	40.8449	32.9923	32.3859	34.7447
ENSMUSG00000037270	4932438A13Rik	3	3369	0.317114	9.149e-08	3.1e-05	3590	3061	2112	2134	2253	4.18451	4.45425	4.04724	3.43679	3.22197	3.52649
ENSMUSG00000033720	Sfxn5	6	2635	0.317011	9.93083e-07	0.000202841	2660	2796	1687	1874	1704	10.9646	11.0568	12.3851	9.19692	9.47905	8.93551
ENSMUSG00000006412	Pfdn2	1	906	0.312238	0.00152309	0.0497438	822	907	547	568	604	18.7526	16.9958	19.9845	14.8333	14.2911	15.7546
ENSMUSG00000026565	Pou2f1	1	1375	0.308979	0.000270625	0.0164264	1522	1221	920	904	860	3.32152	3.6727	3.1398	2.91164	2.65452	2.618
ENSMUSG00000021068	Nin	12	2547	0.308246	3.13631e-07	8.12e-05	2716	2554	1668	1703	1737	6.00504	6.39666	6.41003	5.15227	4.88073	5.16089
ENSMUSG00000031837	Necab2	8	1599	0.307173	0.000353517	0.019608	1424	1632	1047	1034	966	30.5859	27.2094	33.2311	26.2382	24.0423	23.2856
ENSMUSG00000044452	Zfp507	7	1311	0.306188	6.38096e-05	0.00574197	1269	1220	808	863	816	6.38578	6.17461	6.32591	5.15629	5.10981	5.00886
ENSMUSG00000002028	Kmt2a	9	4864	0.30523	2.88319e-07	7.73e-05	5081	4440	3263	2985	3150	11.6983	12.2071	11.3674	10.2816	8.72681	9.54721
ENSMUSG00000020220	Vps13d	4	2538	0.30258	2.2567e-05	0.00261615	2822	2211	1552	1684	1724	4.10782	4.56262	3.80944	3.29099	3.31318	3.51637
ENSMUSG00000061603	Akap6	12	2119	0.300277	0.000109514	0.00859282	2296	1869	1234	1381	1511	5.72172	6.19305	5.37226	4.36542	4.53286	5.1416
ENSMUSG00000038056	Kmt2c	5	4516	0.29962	2.10612e-05	0.00248638	4954	3874	3027	2749	2965	8.92307	9.77807	8.14839	7.83588	6.60265	7.38283
ENSMUSG00000055567	Unc80	1	4670	0.2993	1.06092e-06	0.00021331	4795	3814	2764	2981	2971	12.9797	13.3129	11.2845	10.0647	10.0715	10.4061
ENSMUSG00000045962	Wnk1	6	5469	0.299279	1.66332e-09	1.07e-06	5544	5000	3496	3437	3583	9.6064	9.72776	9.34921	8.04525	7.33864	7.93117
ENSMUSG00000066406	Akap13	7	920	0.298836	0.00109268	0.0405737	1019	877	593	616	642	1.76366	1.95136	1.78969	1.48935	1.43546	1.55096
ENSMUSG00000028080	Lrba	3	3608	0.293906	1.30962e-05	0.00173734	3905	3023	2298	2309	2329	7.48571	8.09328	6.67662	6.24643	5.82336	6.08939
ENSMUSG00000063077	Kif1b	4	21933	0.293444	4.21268e-10	3.39e-07	23245	19194	14181	14063	14161	49.9404	52.8713	46.5234	42.3034	38.9238	40.6336
ENSMUSG00000046876	Atxn1	13	2551	0.292789	9.97142e-06	0.00135066	2850	2336	1585	1781	1742	7.35059	8.20339	7.16533	5.98351	6.23819	6.32554
ENSMUSG00000026640	Plxna2	1	3655	0.287202	2.26396e-07	6.33e-05	3831	3353	2373	2363	2442	8.53257	8.9339	8.33255	7.2578	6.70562	7.18415
ENSMUSG00000054263	Lifr	15	2071	0.285263	1.88839e-05	0.00229244	2006	1776	1262	1349	1272	7.70524	7.45545	7.03398	6.15149	6.101	5.96391
ENSMUSG00000005089	Slc1a2	2	5618	0.284746	5.27886e-11	9.3e-08	5604	5363	3544	3774	3700	17.1507	17.0897	17.4285	14.1745	14.0051	14.2344
ENSMUSG00000019256	Ahr	12	1605	0.280559	0.000614989	0.0281369	1384	1322	960	962	946	10.4411	8.99382	9.15493	8.18197	7.60729	7.75533
ENSMUSG00000066036	Ubr4	4	3429	0.278627	0.000221486	0.0143196	3881	3040	2426	2157	2296	7.6389	8.63662	7.20923	7.08059	5.84113	6.44575
ENSMUSG00000040423	Rc3h1	1	1605	0.276966	0.00122062	0.0435438	1557	1301	1032	939	1000	5.69053	5.51446	4.91029	4.79372	4.04694	4.46802
ENSMUSG00000032826	Ank2	3	9927	0.274975	6.50153e-08	2.32e-05	11175	9201	6438	6830	6975	11.3701	12.7859	11.2185	9.66078	9.50933	10.0676
ENSMUSG00000029838	Ptn	6	2830	0.270253	0.000208339	0.0137654	2864	3144	2044	2028	1865	33.0504	33.4118	39.0863	31.2742	28.79	27.4477
ENSMUSG00000052698	Tln2	9	4003	0.266903	1.58065e-07	4.52e-05	4231	3708	2596	2748	2682	8.74274	9.23085	8.62092	7.42817	7.29561	7.38174
ENSMUSG00000043535	Setx	2	2367	0.265921	9.29318e-05	0.00776524	2298	2199	1563	1455	1595	8.33911	8.08739	8.24705	7.21432	6.23114	7.08141
ENSMUSG00000034593	Myo5a	9	6340	0.263408	1.55291e-06	0.00028547	7145	6032	4029	4511	4615	17.1713	19.3309	17.3911	14.2964	14.8515	15.7516
ENSMUSG00000018707	Dync1h1	12	7698	0.254963	1.43184e-07	4.23e-05	8139	6892	5045	5112	5231	19.7108	20.8178	18.7856	16.924	15.9111	16.8791
ENSMUSG00000017291	Taok1	11	4624	0.254418	4.50726e-07	0.000107105	4959	4270	3025	3272	3095	14.9254	15.9896	14.6719	12.7923	12.8382	12.5894
ENSMUSG00000003429	Rps11	7	1753	0.253566	0.000627686	0.0281622	1852	1919	1172	1287	1297	81.2512	85.7482	94.6835	71.1689	72.5119	75.7574
ENSMUSG00000021188	Trip11	12	1721	0.253102	0.000423552	0.0221556	1628	1475	1079	1120	1073	6.79796	6.42375	6.20214	5.58386	5.37773	5.34115
ENSMUSG00000005533	Igf1r	7	3515	0.252532	5.24786e-06	0.0007762	3521	3186	2318	2274	2342	8.39291	8.39827	8.09813	7.2513	6.60025	7.04712
ENSMUSG00000021061	Sptb	12	4203	0.252313	0.000138604	0.0103096	4652	3657	2534	3053	2910	13.8725	15.3381	12.8491	10.9576	12.2491	12.1039
ENSMUSG00000041268	Dmxl2	9	7011	0.25128	1.68146e-08	8.01e-06	7042	6301	4569	4628	4624	21.1584	21.2293	20.2425	18.065	16.9777	17.5856
ENSMUSG00000021983	Atp8a2	14	4674	0.250815	1.30625e-07	4e-05	4815	4287	3009	3191	3163	12.1605	12.5139	11.8732	10.2565	10.0919	10.3705
ENSMUSG00000043940	Wdfy3	5	4937	0.250553	0.000247728	0.0153285	5527	4156	3363	3307	3243	12.8983	14.4243	11.5584	11.5109	10.5023	10.6771
ENSMUSG00000032330	Cox7a2	9	1589	0.248131	0.000620387	0.0281369	1591	1583	1043	1071	1132	67.4863	67.4992	71.5689	58.0352	55.2923	60.5865
ENSMUSG00000044340	Phlpp1	1	2489	0.24685	0.000234816	0.0147396	2554	2089	1519	1686	1653	14.7794	15.1492	13.2045	11.8169	12.1695	12.3692
ENSMUSG00000033943	Mga	2	3031	0.245152	4.26941e-05	0.00403961	3053	2665	1958	1954	2052	7.92181	7.9708	7.4146	6.7045	6.20792	6.75855
ENSMUSG00000040481	Bptf	11	4425	0.243057	1.30512e-05	0.00173734	4616	3935	2962	2897	2996	12.5992	13.129	11.9269	11.0492	10.0268	10.75
ENSMUSG00000006435	Neurl1a	19	2478	0.240883	6.89626e-05	0.00607815	2544	2367	1537	1796	1731	22.5231	23.0983	22.9022	18.3027	19.8434	19.8272
ENSMUSG00000031010	Usp9x	X	4020	0.239562	4.25824e-05	0.00403961	4308	3750	2640	2681	2948	10.7084	11.4633	10.6336	9.21335	8.68117	9.89609
ENSMUSG00000041444	Arhgap32	9	4395	0.238992	5.92443e-06	0.000866313	4182	3763	2754	2953	2747	10.2571	9.74959	9.34872	8.42064	8.37746	8.07908
ENSMUSG00000021140	Pcnx	12	4551	0.237579	2.44507e-06	0.000423316	4734	4084	2895	3166	3109	11.6865	12.1435	11.1639	9.7396	9.8826	10.0609
ENSMUSG00000028456	Unc13b	4	7658	0.231071	3.29474e-05	0.00353305	8157	6561	5188	5144	5056	13.4981	14.3624	12.3106	11.9805	11.0216	11.2306
ENSMUSG00000037996	Slc24a2	4	3023	0.23033	0.000729207	0.0308666	3384	2644	1931	2159	2146	9.92059	11.0934	9.23661	8.30226	8.61261	8.87496
ENSMUSG00000070733	Fryl	5	7500	0.229129	3.44003e-05	0.00360845	7375	6385	5071	4771	4796	19.7929	19.4423	17.9375	17.5331	15.3053	15.9502
ENSMUSG00000037685	Atp8a1	5	1760	0.229055	0.000763918	0.0319159	1657	1637	1121	1201	1168	4.94207	4.64789	4.89324	4.12399	4.09942	4.13311
ENSMUSG00000033004	Mycbp2	14	3697	0.228185	7.39549e-05	0.00638692	4134	3489	2471	2658	2686	7.70065	8.60172	7.73626	6.7432	6.73002	7.05053
ENSMUSG00000030657	Xylt1	7	1772	0.226915	0.00148714	0.0493079	1893	1640	1205	1191	1267	7.36131	7.85559	7.25249	6.55834	6.01432	6.63293
ENSMUSG00000007892	Rplp1	9	3540	0.223971	0.000214297	0.0140315	3490	3668	2274	2547	2604	284.424	280.108	313.722	239.369	248.757	263.659
ENSMUSG00000045482	Trrap	5	3137	0.22378	0.000923036	0.0359928	3316	2623	2044	2067	2163	6.02955	6.3668	5.36686	5.14714	4.82941	5.23919
ENSMUSG00000061601	Pclo	5	2601	0.222941	0.00078153	0.0319261	2793	2291	1699	1763	1858	4.64357	4.98103	4.35401	3.97393	3.82602	4.18018
ENSMUSG00000042282	Gucy2f	X	4944	0.222067	0.00128337	0.0449983	5105	4119	3397	3040	3355	24.405	25.1729	21.6443	21.9691	18.2414	20.8704
ENSMUSG00000039262	Prrc2b	2	11631	0.220669	9.82156e-07	0.000202841	11780	10444	7107	8205	8201	41.4062	41.8919	39.5792	33.1474	35.5067	36.7919
ENSMUSG00000050556	Kcnb1	2	30585	0.220492	3.79227e-06	0.000617709	31249	25561	20190	20810	19562	106.74	108.941	94.9618	92.3147	88.2825	86.034
ENSMUSG00000075254	Heg1	16	3259	0.220263	0.000679282	0.0297313	3311	2786	2246	2161	2076	10.2657	10.4184	9.34193	9.26891	8.27449	8.24078
ENSMUSG00000059495	Arhgef12	9	4670	0.217114	0.000247772	0.0153285	5234	4491	3059	3369	3591	13.7469	15.3907	14.0728	11.7973	12.0551	13.3211
ENSMUSG00000034377	Tulp4	17	3374	0.215991	0.000223674	0.0143196	3721	3098	2244	2446	2406	7.49265	8.25442	7.32358	6.52872	6.60283	6.73323
ENSMUSG00000026490	Cdc42bpa	1	5283	0.210496	0.000103986	0.00826918	5434	4712	3471	3498	3805	9.84151	10.112	9.34412	8.47132	7.92107	8.93251
ENSMUSG00000037416	Dmxl1	18	2350	0.210355	0.000519792	0.0251454	2423	2139	1528	1652	1652	4.29766	4.42643	4.16415	3.66102	3.67246	3.80725
ENSMUSG00000035270	Impg2	16	15624	0.210275	1.19241e-07	3.84e-05	15608	13590	10145	10791	10380	67.537	67.3959	62.5347	57.4536	56.7015	56.5438
ENSMUSG00000020532	Acaca	11	2465	0.210097	0.000881468	0.0349007	2692	2316	1731	1730	1760	5.78822	6.31452	5.7892	5.32526	4.93807	5.20809
ENSMUSG00000032625	Thsd7a	6	2435	0.2098	0.000986191	0.0378815	2753	2444	1764	1793	1780	7.10675	8.02629	7.5932	6.74506	6.36114	6.54681
ENSMUSG00000041977	Arhgef11	3	3039	0.208876	0.00111643	0.0410462	3421	2779	2014	2313	2139	15.324	17.2318	14.917	13.3051	14.1775	13.5922
ENSMUSG00000022957	Itsn1	16	4349	0.208869	0.000310927	0.0177823	4971	4178	3018	3158	3266	7.44344	8.49894	7.6121	6.76735	6.57021	7.0443
ENSMUSG00000020431	Adcy1	11	10689	0.208105	3.77377e-05	0.00379382	11454	9200	7071	7573	7276	34.2237	36.634	31.3567	29.661	29.4741	29.3576
ENSMUSG00000038115	Ano2	6	3741	0.207685	0.000898341	0.0352435	3370	2993	2292	2443	2335	27.8526	25.0637	23.7212	22.3567	22.1098	21.908
ENSMUSG00000035247	Hectd1	12	4352	0.206725	0.000318098	0.0180321	4902	4087	2902	3213	3235	11.6711	13.132	11.6675	10.1961	10.4741	10.9329
ENSMUSG00000030465	Psd3	8	2736	0.206253	0.00153146	0.0497648	3067	2492	1836	1980	1996	6.22126	6.96647	6.03201	5.46953	5.47281	5.71953
ENSMUSG00000025261	Huwe1	X	6229	0.204565	0.000269606	0.0164264	6935	5697	4326	4322	4572	10.6239	11.8154	10.3434	9.66648	8.96054	9.82676
ENSMUSG00000067336	Bmpr2	1	3367	0.204136	0.00122158	0.0435438	3426	3043	2147	2237	2519	7.50662	7.63002	7.22197	6.27117	6.06248	7.0773
ENSMUSG00000078515	Ddi2	4	2402	0.203696	0.000582812	0.0274711	2363	2152	1565	1680	1613	10.0808	9.90659	9.61431	8.60505	8.5707	8.53092
ENSMUSG00000041852	Tcf20	15	3592	0.201893	0.000140041	0.0103566	3743	3271	2448	2529	2477	17.4666	18.1815	16.9319	15.5955	14.9488	15.1788
ENSMUSG00000028053	Ash1l	3	3808	0.201743	0.0003903	0.0207536	3969	3385	2635	2592	2612	10.2893	10.7129	9.73641	9.32791	8.51347	8.89404
ENSMUSG00000045103	Dmd	X	5313	0.201478	0.000344567	0.0191943	5445	4597	3690	3560	3530	8.9497	9.16227	8.24318	8.14348	7.28956	7.49343
ENSMUSG00000023845	Lnpep	17	3139	0.200619	0.000314449	0.0179041	2980	2776	2004	2122	2134	8.8978	8.43809	8.3765	7.44225	7.31173	7.62296
ENSMUSG00000024501	Dpysl3	18	10252	0.200616	6.58932e-07	0.000148757	10129	10079	6982	7240	7232	65.6072	64.7509	68.6613	58.538	56.3202	58.3228
ENSMUSG00000057133	Chd6	2	2884	0.197633	0.000290152	0.0169712	3038	2809	1978	2116	2067	6.05599	6.37256	6.27904	5.44165	5.40118	5.46975
ENSMUSG00000034243	Golgb1	16	2788	0.196765	0.00102993	0.0387027	3025	2558	1913	2002	1989	9.4232	10.2133	9.20361	8.47102	8.22532	8.47185
ENSMUSG00000014349	Ube2z	11	3267	0.196273	0.000478909	0.024167	3612	3289	2267	2546	2373	32.7702	36.1921	35.1193	29.7918	31.0435	29.9961
ENSMUSG00000027499	Pkia	3	2841	0.194893	0.000439841	0.0229145	2832	2803	1913	2070	2013	30.6108	30.4813	32.1499	27.0044	27.1117	27.3329
ENSMUSG00000038664	Herc1	9	3333	0.194516	0.000332413	0.018679	3215	3009	2120	2300	2337	4.86559	4.68832	4.67599	4.05463	4.08142	4.29929
ENSMUSG00000038708	Golga4	9	4850	0.193917	0.000149575	0.0108131	5283	4487	3351	3571	3412	14.2956	15.5553	14.0789	12.9405	12.7948	12.6738
ENSMUSG00000108841	Frmpd2	14	4697	0.19341	0.000295928	0.0172308	4666	4475	3372	3307	3106	29.2505	29.0265	29.6659	27.5116	25.034	24.3754
ENSMUSG00000033671	Cep350	1	3069	0.193268	0.000777392	0.0319261	3306	2821	2103	2200	2199	7.44819	8.01481	7.288	6.68664	6.49022	6.72538
ENSMUSG00000035569	Ankrd11	8	5864	0.193054	4.10556e-05	0.0040023	5542	5110	3788	3966	3927	14.1799	13.387	13.1538	12.0006	11.6578	11.9668
ENSMUSG00000009927	Rps25	9	3639	0.191774	0.000487669	0.024513	4043	3653	2636	2780	2614	54.2166	60.1714	57.9364	51.453	50.3475	49.0787
ENSMUSG00000047215	Rpl9	5	5622	0.191608	9.77092e-05	0.00795773	6129	5723	3980	4156	4247	73.1582	79.6706	79.2771	67.8532	65.7401	69.6453
ENSMUSG00000031987	Egln1	8	3044	0.191471	0.000759253	0.0318243	3171	3161	2154	2268	2227	33.9571	35.3361	37.5372	31.4809	30.7547	31.3072
ENSMUSG00000020599	Rgs9	11	13041	0.189425	1.66891e-05	0.00206495	13505	11444	8864	9325	8733	81.8227	84.6436	76.4351	72.8631	71.1205	69.05
ENSMUSG00000052613	Pcdh15	10	3779	0.189139	0.000361284	0.0196161	3948	3573	2703	2709	2601	6.37319	6.6511	6.41453	5.97229	5.55356	5.52787
ENSMUSG00000022836	Mylk	16	4740	0.189052	0.000183985	0.0125266	4513	4200	3148	3344	3052	16.8728	16.0477	15.9152	14.6811	14.4697	13.6909
ENSMUSG00000036698	Ago2	15	3050	0.186698	0.00125962	0.0444075	3275	2937	2225	2221	2133	8.71515	9.34809	8.93369	8.32953	7.71448	7.68075
ENSMUSG00000005886	Ncoa2	1	6486	0.185725	6.53714e-05	0.00584166	6918	5957	4508	4722	4531	16.6245	17.7129	16.2537	15.1381	14.7123	14.6354
ENSMUSG00000009470	Tnpo1	13	13111	0.184869	3.86878e-06	0.000622294	13035	12469	9052	9043	9377	46.8831	46.5616	47.464	42.4073	39.3076	42.2554
ENSMUSG00000032244	Fem1b	9	4214	0.183846	0.000704644	0.0302387	4709	4366	2959	3328	3189	24.9005	27.7958	27.4631	22.9073	23.9045	23.7469
ENSMUSG00000027312	Atrn	2	3916	0.183325	0.00113657	0.0415493	4352	3678	2694	2882	2931	11.8869	13.1963	11.8848	10.7137	10.6342	11.2119
ENSMUSG00000028756	Pink1	4	7979	0.182198	9.58473e-05	0.00787429	8235	7921	5332	5804	6088	119.678	123.386	126.473	104.778	105.822	115.074
ENSMUSG00000026384	Ptpn4	1	3731	0.181811	0.00118919	0.0429847	4082	3474	2634	2681	2727	13.2131	14.4407	13.0967	12.2211	11.5414	12.1703
ENSMUSG00000028832	Stmn1	4	4841	0.180335	0.00129563	0.0451822	5034	4758	3170	3500	3786	100.982	104.896	105.654	86.6333	88.7486	99.5242
ENSMUSG00000028977	Casz1	4	6975	0.178694	0.00102696	0.0387027	6972	6158	4968	4939	4442	22.8768	22.8425	21.5002	21.3475	19.6912	18.3597
ENSMUSG00000022055	Nefl	14	14906	0.178247	0.00028019	0.0167697	15555	14425	9476	11155	11506	176.811	184.312	182.144	147.261	160.842	171.992
ENSMUSG00000020917	Acly	11	8623	0.177439	3.08456e-05	0.0033723	9010	7935	5945	6128	6204	65.4893	68.3555	64.1521	59.1533	56.5736	59.3774
ENSMUSG00000031732	Phlpp2	8	3893	0.177395	0.000360243	0.0196161	3935	3519	2579	2826	2712	18.4732	18.6526	17.7758	16.0334	16.301	16.2176
ENSMUSG00000022016	Akap11	14	6846	0.177057	3.95907e-05	0.00394925	6831	6725	4667	4957	4985	24.9182	24.8371	26.0569	22.2552	21.9322	22.8656
ENSMUSG00000026131	Dst	1	4909	0.17701	0.00111303	0.0410386	5209	4423	3308	3438	3649	4.78227	5.06911	4.5868	4.22203	4.07127	4.47974
ENSMUSG00000034832	Tet3	6	6501	0.176135	0.000845906	0.033998	6992	5717	4494	4606	4633	15.612	16.7732	14.615	14.1392	13.4457	14.0209
ENSMUSG00000056608	Chd9	8	3983	0.175675	0.0013202	0.0457908	4187	3895	2802	2807	3030	6.89859	7.24419	7.18141	6.35819	5.90984	6.61349
ENSMUSG00000079523	Tmsb10	6	6067	0.174609	0.00109206	0.0405737	6200	6334	4088	4565	4705	190.628	194.599	211.857	168.283	174.356	186.299
ENSMUSG00000018501	Ncor1	11	7028	0.174323	0.000371135	0.0200663	7396	6177	4737	5003	5013	21.9944	23.1214	20.5783	19.4222	19.0324	19.7704
ENSMUSG00000025900	Rp1	1	58298	0.17392	0.000170994	0.0119585	56219	50851	41025	40323	37044	189.856	182.89	176.288	175.039	159.627	152.029
ENSMUSG00000094483	Purb	11	17949	0.173286	0.00030929	0.0177676	19559	15910	12117	12946	13216	86.5033	94.1621	81.6234	76.5073	75.8423	80.2658
ENSMUSG00000026728	Vim	2	4182	0.171177	0.000800389	0.0325931	4319	4248	2937	3255	2980	35.3504	36.4696	38.225	32.5259	33.446	31.7442
ENSMUSG00000034636	Zyg11b	4	4799	0.170578	0.000142865	0.010505	4839	4516	3248	3495	3433	21.2695	21.4239	21.3065	18.8599	18.8294	19.1743
ENSMUSG00000036550	Cnot1	8	4696	0.169506	0.000227078	0.0143943	4853	4445	3281	3476	3309	10.966	11.3205	11.0495	10.0378	9.86692	9.73763
ENSMUSG00000039145	Camk1d	2	6790	0.169392	0.00148131	0.0492762	6837	5616	4455	4703	4663	36.6539	36.8683	32.2723	31.5074	30.8609	31.7215
ENSMUSG00000022186	Oxct1	15	4722	0.169216	0.000803945	0.0326346	5042	4850	3481	3580	3458	51.1529	54.5612	55.9292	49.4042	47.1423	47.2071
ENSMUSG00000041534	Rbp3	14	105353	0.168541	2.50139e-05	0.00284849	106632	90300	68844	74022	74486	797.709	806.533	727.842	682.934	681.305	710.739
ENSMUSG00000021733	Slc4a7	14	7208	0.168145	0.000230768	0.0145565	6949	6447	4960	5116	4750	19.0061	18.3036	18.0962	17.1346	16.398	15.7837
ENSMUSG00000087141	Plcxd2	16	5914	0.166927	0.000608229	0.0281369	6332	5460	4021	4325	4408	33.2083	35.5176	32.637	29.5811	29.5212	31.1921
ENSMUSG00000000804	Usp32	11	5132	0.165205	0.000398307	0.0210058	5237	4723	3556	3824	3507	26.791	27.31	26.2466	24.3209	24.2663	23.0715
ENSMUSG00000020661	Dnmt3a	12	9607	0.16482	0.000471319	0.0238777	9755	8225	6322	7076	6499	23.1444	23.4759	21.0934	19.9539	20.7219	19.7307
ENSMUSG00000032238	Rora	9	8124	0.160576	0.000194457	0.0130327	7884	7098	5252	5834	5636	24.9187	24.1567	23.1762	21.1055	21.7523	21.7853
ENSMUSG00000027799	Nbea	3	6257	0.160497	0.000509971	0.0249188	6521	5649	4243	4716	4377	7.99908	8.32769	7.68771	7.1066	7.32876	7.05161
ENSMUSG00000032343	Impg1	9	11888	0.158956	0.000492501	0.0245639	11253	9968	7627	8128	8213	131.3	124.154	117.197	110.364	109.125	114.313
ENSMUSG00000020315	Sptbn1	11	12705	0.155636	0.000104129	0.00826918	13580	11929	8700	9753	9308	29.1205	31.0929	29.1058	26.1251	27.1735	26.8855
ENSMUSG00000005871	Apc	18	7980	0.155019	0.000781297	0.0319261	8371	7076	5533	5786	5684	20.3097	21.2821	19.1708	18.4491	17.9004	18.2302
ENSMUSG00000022973	Synj1	16	7360	0.154106	0.000864483	0.0343844	7669	6493	5011	5423	5202	36.4974	37.9891	34.2753	32.5554	32.6894	32.5081
ENSMUSG00000038145	Snrk	9	6755	0.153017	0.000262548	0.016088	6656	6063	4547	4920	4700	46.8556	46.1196	44.7688	41.3215	41.4843	41.0839
ENSMUSG00000053025	Sv2b	7	17815	0.150837	0.000169477	0.0119171	18546	15983	11931	13159	13040	85.2224	88.6247	81.3913	74.7756	76.5198	78.611
ENSMUSG00000039542	Ncam1	9	7099	0.150337	0.000388722	0.0207536	7461	6780	4888	5362	5311	32.8505	34.4889	33.3985	29.6341	30.1617	30.9713
ENSMUSG00000068923	Syt11	3	7881	0.149964	0.00103163	0.0387027	8258	7775	5331	6034	6091	60.705	63.5411	63.7522	53.7981	56.4978	59.1247
ENSMUSG00000057738	Sptan1	2	13479	0.14994	0.000305253	0.0176937	14095	12236	9069	9932	10018	40.4436	42.2468	39.0826	35.6506	36.2253	37.8801
ENSMUSG00000048388	Fam171b	2	8836	0.149388	0.000753556	0.0316887	9152	9045	6137	6859	6753	61.6744	63.8119	67.2063	56.1204	58.196	59.3996
ENSMUSG00000015222	Map2	1	15313	0.148336	2.20846e-05	0.00258349	15281	14053	10657	11059	10860	37.3237	37.206	36.4624	34.031	32.766	33.3574
ENSMUSG00000028906	Epb41	4	25231	0.147988	4.03999e-05	0.00396844	25441	23161	17945	18531	17399	63.4535	63.9134	62.0055	59.1261	56.6504	55.142
ENSMUSG00000003316	Glg1	8	5396	0.147357	0.000920562	0.0359928	5545	4963	3706	4050	3861	30.5133	31.3224	29.8754	27.4561	27.8391	27.5141
ENSMUSG00000035242	Oaz1	10	10326	0.143544	0.000288484	0.0169712	10159	9674	6903	7547	7649	161.844	159.056	161.407	141.748	143.787	151.079
ENSMUSG00000067851	Arfgef1	1	7256	0.140717	0.000411909	0.0216345	7211	6886	5088	5418	5168	25.7034	25.5168	25.9665	23.6133	23.3301	23.0704
ENSMUSG00000072235	Tuba1a	15	13530	0.140545	0.0002086	0.0137654	14016	13320	9385	10355	10279	300.861	311.336	315.3	273.412	279.899	288.042
ENSMUSG00000046049	Rp1l1	14	16976	0.13971	0.000660658	0.0292142	16835	16687	12290	13056	11764	89.8734	89.0319	94.0429	85.2438	84.0212	78.4853
ENSMUSG00000004319	Clcn3	8	8458	0.135616	0.00149058	0.0493079	8534	7452	5701	6220	6072	19.8643	20.0214	18.6307	17.5417	17.7574	17.9711
ENSMUSG00000038170	Pde4dip	3	6972	0.132948	0.000865216	0.0343844	7086	6561	4863	5301	5053	16.5821	16.8353	16.6114	15.1531	15.3258	15.145
ENSMUSG00000022237	Ankrd33b	15	12700	0.125499	0.00140198	0.0478533	12281	12186	8947	9237	9387	58.1184	56.141	59.364	53.6417	51.3835	54.1345
ENSMUSG00000021803	Cdhr1	14	34258	0.104068	0.00141599	0.0480765	33681	30711	24163	25356	24694	317.057	311.384	302.567	292.982	285.259	288.008
ENSMUSG00000064368	mt-Nd6	MT	13953	-0.136415	0.000284496	0.0169165	13622	13634	11978	12650	12042	1077.86	1051.17	1121.17	1212.26	1187.87	1172.28
ENSMUSG00000020719	Ddx5	11	44119	-0.147828	0.000150827	0.0108427	41583	41367	36818	40926	36264	306.293	288.379	305.716	334.878	345.378	317.267
ENSMUSG00000100252	Mir124-2hg	3	24416	-0.153899	0.000628112	0.0281622	22866	21955	21029	21938	19333	162.797	152.3	155.832	183.699	177.809	162.446
ENSMUSG00000035798	Zdhhc17	10	5049	-0.156787	0.00148196	0.0492762	5099	4886	4396	4914	4262	28.7212	28.9747	29.5872	32.762	33.9794	30.5527
ENSMUSG00000042726	Trafd1	5	7182	-0.158574	0.00128962	0.0450945	6529	6760	6122	6452	5923	64.1874	58.2892	64.3136	71.6825	70.0942	66.7089
ENSMUSG00000023150	Ivns1abp	1	5737	-0.159769	0.000259411	0.0159718	5639	5621	4966	5368	5041	42.3203	41.5531	44.1397	47.9939	48.1349	46.8618
ENSMUSG00000064345	mt-Nd2	MT	28300	-0.1622	0.000463239	0.0237865	27019	28130	25499	26462	23649	1093.08	1042.49	1156.61	1290.34	1242.43	1151.11
ENSMUSG00000040268	Plekha1	7	4986	-0.16341	0.000337758	0.0188968	4954	4705	4336	4690	4248	23.4434	23.2681	23.5494	26.7099	26.8055	25.1704
ENSMUSG00000027168	Pax6	2	8535	-0.167564	0.000512455	0.0249188	8325	8853	7363	8101	7946	29.262	28.5116	32.3104	33.0728	33.7615	34.331
ENSMUSG00000025340	Rabgef1	5	8085	-0.169739	0.00146967	0.0491635	7298	6734	6592	7220	6306	77.7707	70.1256	68.9542	83.0746	84.4221	76.4412
ENSMUSG00000070683	Lactbl1	4	4268	-0.169839	0.00152121	0.0497438	4235	3609	3486	3741	3785	57.9265	57.4174	52.1425	61.9863	61.7197	64.7376
ENSMUSG00000028820	Sfpq	4	5891	-0.17287	0.00151001	0.0495685	5925	6385	5310	5846	5482	49.7966	50.0306	57.4544	58.8058	60.0693	58.3966
ENSMUSG00000054256	Msi1	5	14830	-0.174293	0.000497729	0.0246899	13083	13117	11767	13768	11969	102.513	90.3399	96.5211	106.566	115.688	104.263
ENSMUSG00000045817	Zfp36l2	17	3448	-0.175984	0.00139048	0.0475871	3502	3533	3226	3226	3133	39.1612	39.7321	42.7154	48.003	44.5386	44.8422
ENSMUSG00000024112	Cacna1h	17	4312	-0.182907	0.00119356	0.0429991	3774	3796	3376	3795	3749	17.7076	15.4817	16.5943	18.1634	18.9442	19.4014
ENSMUSG00000036591	Arhgap21	2	2744	-0.183652	0.00118684	0.0429847	2592	2361	2277	2441	2351	11.8665	11.1972	10.8689	12.9008	12.8318	12.8123
ENSMUSG00000056211	R3hdm1	1	2068	-0.189056	0.00147093	0.0491635	2061	1855	1778	1892	1847	2.63328	2.62157	2.51444	2.96615	2.92854	2.96381
ENSMUSG00000020723	Cacng4	11	2800	-0.191834	0.00058641	0.0275379	2716	2711	2353	2728	2533	31.4012	30.4266	32.3645	34.572	37.1891	35.7981
ENSMUSG00000029328	Hnrnpdl	5	5341	-0.19297	0.000172543	0.0120016	4889	4760	4531	4956	4380	44.4447	40.64	42.1654	49.3976	50.1316	45.9313
ENSMUSG00000022822	Abcc5	16	4331	-0.193768	0.000848101	0.033998	3703	3918	3545	3835	3688	16.257	13.8849	15.6555	17.4334	17.4985	17.4454
ENSMUSG00000028957	Per3	4	2202	-0.19466	0.00113244	0.0415162	2259	2093	1908	2206	1960	9.18857	9.41637	9.29719	10.431	11.1897	10.3068
ENSMUSG00000064363	mt-Nd4	MT	29194	-0.195726	1.15816e-06	0.000225807	27658	28941	26015	27273	26286	849.392	803.844	896.355	991.639	964.563	963.777
ENSMUSG00000035851	Ythdc1	5	3450	-0.200345	5.81289e-05	0.00534288	3442	3223	3126	3196	3077	10.1325	10.0983	10.0765	12.0283	11.4101	11.3884
ENSMUSG00000030795	Fus	7	6108	-0.203129	0.000135879	0.0102251	5311	5511	5164	5500	5111	20.9393	18.1876	20.1116	23.1934	22.9197	22.0804
ENSMUSG00000093460	Six3os1	17	2784	-0.205231	0.000533217	0.0255072	2791	2596	2329	2834	2469	9.39226	9.40584	9.32304	10.294	11.6221	10.4969
ENSMUSG00000028180	Zranb2	3	3881	-0.205523	1.98197e-05	0.00238355	3745	3712	3453	3618	3510	23.021	22.1906	23.4391	26.8345	26.0875	26.2377
ENSMUSG00000064061	Dzip3	16	1886	-0.206528	0.000998189	0.0381148	1849	1875	1665	1851	1728	8.32668	8.15462	8.81218	9.63074	9.93389	9.61416
ENSMUSG00000022096	Hr	14	3922	-0.209133	0.000510124	0.0249188	3652	3247	3027	3623	3473	22.7263	21.1392	20.0288	22.9799	25.5195	25.3608
ENSMUSG00000040479	Dgkz	2	3251	-0.209267	0.000330849	0.0186727	2875	2852	2633	2884	2883	20.788	18.3641	19.4132	22.0578	22.4168	23.2316
ENSMUSG00000064370	mt-Cytb	MT	76044	-0.209343	1.46319e-09	9.91e-07	75246	72532	69110	73568	66752	2665.03	2634.25	2705.95	3173.17	3134.08	2948.08
ENSMUSG00000000617	Grm6	11	5450	-0.210224	8.57689e-05	0.00726101	4767	4749	4412	5002	4603	40.307	35.2181	37.3885	42.7499	44.9688	42.9006
ENSMUSG00000041459	Tardbp	4	6341	-0.211832	4.29863e-06	0.000674571	6069	6046	5693	6108	5503	32.6099	31.1778	33.0988	38.3573	38.1833	35.6639
ENSMUSG00000064351	mt-Co1	MT	147893	-0.212318	7.46452e-11	9.31e-08	148299	143285	135214	144331	132588	3837.8	3844.24	3958.11	4596.97	4552.79	4335.88
ENSMUSG00000031729	Ist1	8	3456	-0.213598	0.000976223	0.0376109	3028	3315	2996	3327	2885	19.7773	17.3096	20.1943	22.4621	23.1435	20.8054
ENSMUSG00000085396	Firre	X	3226	-0.213765	0.000611819	0.0281369	2897	2959	2838	3055	2633	15.6831	14.0687	15.3132	18.0757	18.0535	16.1308
ENSMUSG00000028034	Fubp1	3	4277	-0.214494	4.78162e-05	0.00445868	3985	4230	3810	4050	3880	11.063	10.2967	11.6473	12.9114	12.7342	12.6474
ENSMUSG00000028469	Npr2	4	1495	-0.216435	0.00131606	0.0457703	1474	1371	1339	1418	1322	12.843	12.6491	12.5376	15.0703	14.8076	14.3118
ENSMUSG00000043411	Usp48	4	3529	-0.219679	6.6658e-05	0.00591556	3269	3460	3083	3394	3201	14.6073	13.5167	15.2457	16.7189	17.0771	16.6972
ENSMUSG00000055436	Srsf11	3	3981	-0.220386	0.000149317	0.0108131	3654	3510	3458	3805	3244	18.8975	17.3268	17.7367	21.5057	21.9559	19.4058
ENSMUSG00000019082	Slc25a22	7	5483	-0.221755	7.37184e-05	0.00638692	4916	5306	4749	5353	4742	36.6868	32.8579	37.793	41.6303	43.5384	39.9845
ENSMUSG00000078485	Plekhn1	4	2089	-0.22281	0.000770875	0.0319261	2062	2194	1972	2111	1917	10.0568	9.91627	11.2438	12.4378	12.3536	11.6301
ENSMUSG00000097451	Rian	12	6493	-0.225791	1.25744e-06	0.000241504	5892	5913	5661	5900	5752	14.2767	12.9414	13.8402	16.3076	15.7695	15.9382
ENSMUSG00000030002	Dusp11	6	3246	-0.226141	0.000951092	0.0367527	2762	2940	2902	2937	2629	14.8664	12.6362	14.3336	17.4128	16.351	15.1735
ENSMUSG00000027582	Zgpat	2	1425	-0.232575	0.00145392	0.0489655	1304	1327	1277	1346	1234	10.1586	9.28609	10.0703	11.9268	11.664	11.0859
ENSMUSG00000017421	Zfp207	11	5103	-0.233768	0.000174634	0.0120817	4553	4586	4508	4976	4074	30.7288	27.3876	29.3972	35.5647	36.4236	30.9157
ENSMUSG00000027276	Jag1	2	3157	-0.234757	0.00111211	0.0410386	2647	2634	2737	2843	2448	21.7217	18.1932	19.2924	24.6722	23.7782	21.226
ENSMUSG00000001127	Araf	X	5548	-0.235026	0.000190148	0.0128106	4604	5013	4801	5093	4556	34.006	28.1898	32.7091	38.5537	37.9469	35.1918
ENSMUSG00000022212	Cpne6	14	1417	-0.235632	0.000577946	0.027342	1413	1308	1228	1396	1320	13.3453	13.2935	13.1135	15.1521	15.9819	15.6665
ENSMUSG00000029472	Anapc5	5	4068	-0.236217	3.64777e-05	0.00371028	3766	4139	3703	3945	3780	26.689	24.6813	28.9067	31.8288	31.4617	31.2522
ENSMUSG00000026473	Glul	1	51011	-0.236601	1.50225e-10	1.49e-07	53891	47427	45668	49170	50321	615.456	649.511	609.131	721.873	721.135	765.104
ENSMUSG00000041096	Tspyl2	X	1921	-0.238027	0.00077642	0.0319261	1880	2016	1822	2005	1734	27.3113	26.6999	30.511	33.9374	34.6507	31.0671
ENSMUSG00000103119	Gm37583	4	3388	-0.238269	1.10176e-06	0.000218115	3311	3101	2963	3229	3162	54.6174	53.3192	53.2159	62.5799	63.276	64.2373
ENSMUSG00000004630	Pcp2	8	1691	-0.239349	0.000465823	0.0237865	1546	1593	1444	1647	1528	37.0878	33.8714	37.1925	41.4925	43.9101	42.2327
ENSMUSG00000064367	mt-Nd5	MT	47143	-0.240023	5.78005e-11	9.3e-08	46491	45134	43420	47225	42036	1036.23	1020.81	1056.07	1250.39	1261.81	1164.39
ENSMUSG00000023092	Fhl1	X	3444	-0.241277	1.36182e-05	0.00177009	3199	3180	2916	3428	3063	37.1779	34.4963	36.5427	41.2406	44.9827	41.6684
ENSMUSG00000027889	Ampd2	3	2082	-0.244466	0.00125373	0.0444075	1818	1942	1627	2022	1964	15.9787	13.9377	15.8658	16.3592	18.8636	18.995
ENSMUSG00000032177	Pde4a	9	1605	-0.248307	0.000771376	0.0319261	1469	1359	1279	1508	1475	8.40608	7.68559	7.57687	8.77615	9.6007	9.73527
ENSMUSG00000034156	Tspoap1	11	4246	-0.249182	0.000453188	0.0235146	3331	3650	3565	3788	3447	17.9211	14.0442	16.3995	19.7134	19.4347	18.3343
ENSMUSG00000021413	Prpf4b	13	4682	-0.24949	5.08101e-06	0.000760261	4304	4272	4171	4620	3969	22.2673	20.4477	21.6281	25.9891	26.7092	23.7878
ENSMUSG00000028137	Celf3	3	4262	-0.250429	3.09241e-05	0.0033723	3781	4221	3689	4176	3964	31.2214	27.6682	32.9159	35.4048	37.1862	36.594
ENSMUSG00000019970	Sgk1	10	2042	-0.251404	0.000620989	0.0281369	1868	1741	1920	1778	1733	16.6977	15.2586	15.1549	20.5692	17.6733	17.8582
ENSMUSG00000004980	Hnrnpa2b1	6	14996	-0.253483	2.09013e-06	0.000373552	13404	15077	13568	14938	13516	91.3165	81.5352	97.7329	108.244	110.573	103.719
ENSMUSG00000029208	Guf1	5	1515	-0.258393	0.000708124	0.0302387	1528	1522	1436	1651	1338	5.85617	5.90013	6.26279	7.27228	7.75767	6.51771
ENSMUSG00000031134	Rbmx	X	2678	-0.25846	0.000161174	0.0114585	2586	2326	2529	2614	2195	24.7963	23.9189	22.9265	30.6789	29.4215	25.6123
ENSMUSG00000031536	Polb	8	1160	-0.260313	0.000712024	0.0302387	1296	1130	1134	1229	1112	11.8039	13.1737	12.2405	15.118	15.2021	14.2597
ENSMUSG00000041130	Zfp598	17	1579	-0.261851	0.000138208	0.0103096	1445	1469	1386	1490	1485	19.2654	17.6117	19.0796	22.1551	22.0986	22.8329
ENSMUSG00000100826	Snhg14	7	1396	-0.26531	0.000130073	0.00984575	1408	1342	1261	1458	1317	2.14499	2.16112	2.19505	2.53846	2.7232	2.55013
ENSMUSG00000024604	Rbm22	18	1322	-0.265716	0.000594546	0.0277196	1212	1113	1194	1202	1147	9.92925	9.09336	8.89882	11.7491	10.9742	10.8564
ENSMUSG00000022211	Carmil3	14	2181	-0.267495	0.000498862	0.0246899	1769	1965	1760	2058	1953	13.5422	10.9723	12.9882	14.3173	15.5332	15.2817
ENSMUSG00000010608	Rbm25	12	4897	-0.269295	5.4127e-05	0.00501084	4464	4134	4455	4829	3868	11.2991	10.289	10.154	13.4672	13.5442	11.247
ENSMUSG00000030846	Tial1	7	3233	-0.272173	1.52322e-06	0.00028407	3142	3029	2934	3384	2880	18.7772	18.2292	18.7274	22.3255	23.8913	21.0793
ENSMUSG00000018379	Srsf1	11	8398	-0.276268	9.81993e-07	0.000202841	7572	8011	7864	8471	7187	58.9662	53.1098	59.8779	72.3413	72.3012	63.5935
ENSMUSG00000039218	Srrm2	17	12510	-0.276478	1.90968e-08	8.47e-06	11062	11015	11366	11792	10725	39.0561	34.4986	36.6073	46.4894	44.7509	42.1955
ENSMUSG00000062044	Lmtk3	7	2292	-0.277678	0.00077744	0.0319261	1765	2049	1863	2052	2082	15.9979	12.3064	15.2245	17.0364	17.4104	18.3133
ENSMUSG00000061313	Ddhd2	8	1016	-0.278009	0.000513172	0.0249188	1083	970	987	1074	950	5.70345	6.07308	5.79652	7.25899	7.32877	6.72056
ENSMUSG00000032580	Rbm5	9	4603	-0.278313	2.00229e-05	0.00238569	4029	4339	4392	4463	3877	11.9571	10.4549	11.9985	14.9473	14.0927	12.6917
ENSMUSG00000034160	Ogt	X	7791	-0.279356	8.67157e-08	3.02e-05	6868	7291	7064	7623	6887	38.8267	34.1904	38.6791	46.1215	46.1792	43.2519
ENSMUSG00000037808	Fam76b	9	899	-0.279504	0.00119627	0.0429991	854	793	798	906	797	7.72299	7.32859	7.25189	8.9814	9.461	8.62823
ENSMUSG00000033849	B3galt2	1	2498	-0.281711	2.47545e-06	0.000423316	2619	2671	2483	2617	2569	10.7829	11.2931	12.2735	14.0421	13.7318	13.9747
ENSMUSG00000029290	Zfp326	5	819	-0.281723	0.00149717	0.049399	809	830	758	882	782	4.54979	4.48944	4.90837	5.51685	5.95605	5.47459
ENSMUSG00000027829	Ccnl1	3	2802	-0.282786	0.000119335	0.00930671	2338	2380	2463	2690	2250	18.7326	15.6139	16.9379	21.5729	21.8607	18.9561
ENSMUSG00000059851	Kmt5c	7	1927	-0.287116	0.00143856	0.0485863	1643	2140	1816	2011	1831	19.3098	16.4463	22.8276	23.8411	24.4957	23.1218
ENSMUSG00000034818	Celf5	10	974	-0.287927	0.000359966	0.0196161	930	873	891	928	923	5.85635	5.58583	5.58772	7.01877	6.78265	6.99371
ENSMUSG00000036057	Ptpn23	9	1848	-0.289419	0.000608621	0.0281369	1442	1683	1579	1746	1600	13.1858	10.278	12.7832	14.7605	15.1437	14.3867
ENSMUSG00000031167	Rbm3	X	1624	-0.291764	2.77476e-05	0.00310483	1633	1448	1403	1617	1641	13.8592	13.9211	13.1544	15.6864	16.7743	17.6481
ENSMUSG00000031310	Zmym3	X	2881	-0.292007	4.45651e-06	0.000682695	2466	2618	2500	2804	2595	14.4005	12.313	13.9302	16.3716	17.0371	16.346
ENSMUSG00000020744	Slc25a19	11	2106	-0.295826	0.000626839	0.0281622	1891	2040	1921	2364	1728	20.9724	18.8113	21.6258	25.063	28.6168	21.6856
ENSMUSG00000015476	Prrt1	17	1355	-0.298558	4.39334e-05	0.00412653	1262	1311	1295	1352	1264	23.5583	21.918	24.2638	29.4978	28.5736	27.6942
ENSMUSG00000041921	Metap1d	2	1154	-0.299701	0.000829365	0.0335606	970	1055	1091	1090	985	10.1977	8.56255	9.92429	12.6309	11.7086	10.969
ENSMUSG00000040867	Begain	12	1778	-0.305714	1.86813e-05	0.00228943	1609	1661	1543	1871	1644	16.1716	14.6189	16.0821	18.3867	20.6861	18.8435
ENSMUSG00000034120	Srsf2	11	5328	-0.306754	2.5582e-08	1.06e-05	4947	5290	5087	5604	4911	72.2154	66.9798	76.3261	90.3322	92.3308	83.8828
ENSMUSG00000020263	Appl2	10	3866	-0.308421	3.06023e-08	1.19e-05	3617	3885	3700	4017	3690	26.0544	24.3503	27.8716	32.6691	32.9082	31.3389
ENSMUSG00000025409	Mbd6	10	3225	-0.312427	4.0164e-05	0.00396844	2535	3019	2829	3118	2890	29.0232	22.7893	28.9222	33.3552	34.1095	32.7757
ENSMUSG00000042198	Chchd7	4	977	-0.312586	0.0014574	0.0489655	786	825	892	899	808	9.64789	7.75348	8.67248	11.5403	10.7915	10.0551
ENSMUSG00000035597	Prpf39	12	2376	-0.313456	3.57311e-05	0.0036783	1961	2097	2167	2321	1984	7.96022	6.56285	7.47875	9.51158	9.45228	8.37641
ENSMUSG00000007850	Hnrnph1	11	10420	-0.317413	7.95929e-11	9.31e-08	9849	10464	9933	11206	9907	71.5105	67.5198	76.4455	89.3095	93.4837	85.6805
ENSMUSG00000032637	Atxn2l	7	4895	-0.322409	2.50016e-06	0.000423316	4081	4873	4508	4990	4547	41.04	34.1788	43.4913	49.5169	50.8555	48.0415
ENSMUSG00000038526	Car14	3	1410	-0.322867	8.50694e-05	0.00724949	1406	1426	1318	1368	1610	22.2298	22.1431	23.9325	27.2237	26.2172	31.9875
ENSMUSG00000002625	Akap8l	17	2845	-0.323105	8.72167e-06	0.00120678	2370	2657	2643	2863	2472	54.9703	45.7436	54.6499	66.9049	67.2435	60.191
ENSMUSG00000040459	Arglu1	8	5691	-0.323748	3.56858e-09	2.09e-06	5075	5218	5289	5846	5065	41.6591	37.1102	40.6609	50.7236	52.0191	46.7238
ENSMUSG00000024045	Akap8	17	3106	-0.32535	4.57783e-07	0.000107105	2632	2842	2860	3040	2804	33.7016	28.528	32.8265	40.6565	40.0965	38.3411
ENSMUSG00000022483	Col2a1	15	1904	-0.32621	4.45056e-06	0.000682695	1722	1708	1868	1859	1680	8.25881	7.4614	7.88661	10.6156	9.80197	9.18328
ENSMUSG00000025145	Lrrc45	11	1185	-0.326461	0.000588508	0.0275379	929	1102	1022	1182	1066	14.4275	11.2986	14.2825	16.3019	17.4933	16.3556
ENSMUSG00000040940	Arhgef1	7	1350	-0.328071	0.000122018	0.00940196	1100	1228	1193	1344	1204	7.00012	5.69772	6.77832	8.10452	8.47138	7.86749
ENSMUSG00000027405	Nop56	2	1779	-0.334436	1.48227e-05	0.00190738	1515	1736	1713	1732	1691	17.4005	14.8025	18.0754	21.9512	20.5929	20.8433
ENSMUSG00000066613	Zfp932	5	688	-0.334827	0.00118092	0.0429268	712	607	736	672	635	8.43022	8.71499	7.91755	11.8153	10.0093	9.80532
ENSMUSG00000020140	Lgr5	10	653	-0.33566	0.00124409	0.0442236	570	595	598	599	659	2.55071	2.22412	2.47409	3.0603	2.84418	3.24392
ENSMUSG00000068917	Clk2	3	1291	-0.339216	3.32399e-05	0.00353497	1134	1264	1212	1368	1203	9.76778	8.57076	10.1805	12.014	12.5817	11.4703
ENSMUSG00000017677	Wsb1	11	2408	-0.34037	4.43712e-07	0.000107105	2023	2117	2124	2314	2273	24.2144	20.3212	22.6616	27.9825	28.2855	28.8041
ENSMUSG00000028245	Nsmaf	4	1076	-0.344055	8.31254e-06	0.00116267	1034	1059	1048	1150	1060	5.1553	4.94879	5.4012	6.57837	6.69766	6.40008
ENSMUSG00000025207	Sema4g	19	2096	-0.346294	3.44917e-05	0.00360845	1725	2006	1738	2174	2101	17.2484	14.1802	17.5727	18.7379	21.747	21.7881
ENSMUSG00000037239	Spred3	7	986	-0.347398	0.00015357	0.0109786	807	842	860	964	890	6.35755	5.19784	5.77932	7.26485	7.55567	7.2317
ENSMUSG00000071337	Tia1	6	3417	-0.350392	7.80588e-09	4.02e-06	3149	3123	3272	3668	3062	8.69818	8.00742	8.46266	10.9122	11.35	9.82259
ENSMUSG00000034771	Tle2	10	965	-0.352293	0.000222612	0.0143196	800	924	909	999	874	6.21915	5.15027	6.3391	7.67507	7.82622	7.09827
ENSMUSG00000033981	Gria2	3	4471	-0.353649	7.94736e-11	9.31e-08	3911	3968	3991	4439	4346	11.5291	10.0743	10.8921	13.483	13.9142	14.1227
ENSMUSG00000027676	Ccdc39	3	752	-0.354724	0.0013612	0.0469597	609	620	699	746	604	4.05073	3.27695	3.55516	4.93297	4.8847	4.10006
ENSMUSG00000058740	Kcnt1	2	805	-0.357139	0.0010057	0.0382882	610	659	704	705	739	3.39767	2.57189	2.9609	3.8929	3.61708	3.93068
ENSMUSG00000031939	Taf1d	9	626	-0.358463	0.00141531	0.0480765	504	595	569	647	577	2.80455	2.25557	2.83764	3.33977	3.52352	3.25764
ENSMUSG00000025650	Col7a1	9	879	-0.359905	0.000620986	0.0281369	752	842	868	964	740	3.42581	2.92772	3.49332	4.4321	4.56704	3.6345
ENSMUSG00000020994	Pnn	12	3962	-0.362174	3.45462e-07	8.72e-05	3428	3772	3822	4339	3469	27.568	23.8269	27.9392	34.8415	36.6998	30.4181
ENSMUSG00000075590	Nrbp2	15	1778	-0.362523	6.37e-07	0.000146374	1529	1680	1625	1838	1733	18.3063	15.7258	18.4132	21.9198	23.0036	22.4856
ENSMUSG00000024190	Dusp1	17	789	-0.367524	0.000470783	0.0238777	876	731	679	912	914	11.729	13.0084	11.5678	13.2241	16.4801	17.1225
ENSMUSG00000037363	Letm2	8	600	-0.368633	0.000886985	0.0350114	567	535	645	600	530	3.32351	3.13736	3.15465	4.6808	4.03998	3.69963
ENSMUSG00000018537	Pcgf2	11	747	-0.37024	0.000940458	0.0365614	569	690	648	764	691	8.4938	6.46294	8.35184	9.65321	10.5599	9.90141
ENSMUSG00000035967	Ints6l	X	1540	-0.37771	1.11659e-07	3.68e-05	1387	1425	1429	1655	1497	8.60763	7.74419	8.47871	10.4643	11.2446	10.5444
ENSMUSG00000090086	AI480526	5	668	-0.379032	0.000491714	0.0245639	539	615	649	658	611	5.66811	4.56864	5.55506	7.21476	6.78689	6.53342
ENSMUSG00000034059	Ypel4	2	931	-0.381085	0.000225951	0.0143938	765	942	869	909	1007	14.2793	11.7208	15.3802	17.462	16.9475	19.4637
ENSMUSG00000023191	P3h3	6	742	-0.382394	0.000691724	0.0299966	609	747	740	818	660	7.56964	6.20619	8.11229	9.8905	10.144	8.48502
ENSMUSG00000029283	Cdc7	5	715	-0.385717	0.000676501	0.0297106	627	758	730	846	651	6.85302	6.00316	7.73387	9.16672	9.85665	7.86311
ENSMUSG00000004626	Stxbp2	8	935	-0.388543	0.000671909	0.02961	729	917	933	1018	789	9.01335	7.02003	9.41014	11.7834	11.929	9.58494
ENSMUSG00000038276	Asic3	5	1136	-0.394704	0.000219516	0.0142663	807	1021	1016	1101	1041	18.797	13.3389	17.9841	22.0252	22.1453	21.7069
ENSMUSG00000024426	Atat1	17	475	-0.394828	0.000288936	0.0169712	488	492	518	507	523	4.15263	4.26173	4.57875	5.933	5.38791	5.76194
ENSMUSG00000039233	Tbce	13	1019	-0.400891	0.00012627	0.00961444	788	984	1002	1065	920	8.99875	6.95138	9.25028	11.5929	11.4325	10.2384
ENSMUSG00000074415	3110039I08Rik	9	550	-0.401648	0.000359353	0.0196161	536	464	590	523	539	0.922709	0.898263	0.828652	1.29679	1.06656	1.13954
ENSMUSG00000074264	Amy1	3	2147	-0.406304	1.44591e-07	4.23e-05	1732	2006	2083	2149	2084	24.9793	20.1295	24.8446	31.7507	30.3926	30.5551
ENSMUSG00000038884	A230050P20Rik	9	810	-0.408746	0.000236389	0.0147663	621	787	722	864	804	9.50394	7.27859	9.82982	11.0987	12.323	11.8881
ENSMUSG00000035112	Wnk4	11	523	-0.418492	0.000523173	0.0251868	410	461	512	498	497	5.05506	3.95864	4.74327	6.48351	5.8511	6.05367
ENSMUSG00000026034	Clk1	1	5303	-0.424123	3.98226e-10	3.39e-07	4452	4923	5402	5727	4820	26.145	21.9259	25.8374	34.8928	34.3223	29.9468
ENSMUSG00000023034	Nr4a1	15	1008	-0.424155	4.81533e-06	0.000728984	929	844	862	1057	1102	11.517	10.6031	10.2654	12.9034	14.6804	15.8672
ENSMUSG00000020863	Luc7l3	11	9150	-0.426279	3.52305e-05	0.00365602	7940	8422	9476	10071	8208	50.4049	43.6927	49.3877	68.3899	67.4384	56.9806
ENSMUSG00000059326	Csf2ra	19	735	-0.431078	0.000382403	0.0205032	520	621	670	751	628	15.9373	11.2633	14.3341	19.0334	19.7947	17.1603
ENSMUSG00000014813	Stc1	14	407	-0.43209	0.00106746	0.0399305	354	444	404	438	477	3.88794	3.37804	4.51502	5.05617	5.08607	5.74223
ENSMUSG00000020674	Pxdn	12	746	-0.434202	1.65904e-05	0.00206495	743	673	848	818	694	3.10003	3.08427	2.9771	4.61676	4.13202	3.63432
ENSMUSG00000035356	Nfkbiz	16	319	-0.434423	0.00109411	0.0405737	314	303	309	341	374	2.54873	2.50611	2.57708	3.2345	3.31185	3.76567
ENSMUSG00000029068	Ccnl2	4	3272	-0.435888	1.13545e-08	5.62e-06	2720	3175	3412	3597	3039	24.8546	20.6395	25.6738	33.9562	33.2137	29.0913
ENSMUSG00000055866	Per2	1	539	-0.436043	0.000103868	0.00826918	547	641	596	686	615	3.69021	3.74099	4.67167	5.34594	5.70913	5.3061
ENSMUSG00000034758	Tle6	10	311	-0.440596	0.000650314	0.0289559	315	312	331	365	335	4.03782	4.08539	4.31214	5.63027	5.76053	5.48111
ENSMUSG00000051985	Igfn1	1	648	-0.447555	0.000196642	0.0131108	539	467	595	683	545	2.88795	2.3996	2.21556	3.47413	3.70014	3.0609
ENSMUSG00000071103	1700029J07Rik	8	460	-0.447739	0.000896268	0.0352435	424	373	464	544	379	6.73087	6.19749	5.80997	8.89501	9.67598	6.9886
ENSMUSG00000020926	Adam11	11	1998	-0.450852	3.33569e-11	8.58e-08	1760	1865	1898	2187	2143	14.1303	12.4339	14.0407	17.5861	18.8014	19.0993
ENSMUSG00000047909	Ankrd16	2	996	-0.451081	4.23875e-05	0.00403961	745	839	1002	1014	837	6.73847	5.03495	6.04249	8.88147	8.33918	7.13617
ENSMUSG00000002055	Spag5	11	778	-0.4517	9.36158e-05	0.00777192	570	586	642	769	730	5.54623	4.0591	4.44701	5.9961	6.66389	6.55811
ENSMUSG00000068876	Cgn	3	664	-0.454531	0.000285272	0.0169165	569	614	793	677	574	4.42143	3.78481	4.35227	6.91805	5.47983	4.81665
ENSMUSG00000020385	Clk4	11	2112	-0.456448	3.88158e-09	2.17e-06	1812	1886	2239	2284	1926	14.6068	12.5186	13.8853	20.2876	19.2017	16.7863
ENSMUSG00000028248	Pnisr	4	8228	-0.458004	2.99087e-05	0.00331781	6463	7499	8006	8795	7900	32.3826	25.409	31.4176	41.2808	42.0762	39.1816
ENSMUSG00000027966	Col11a1	3	454	-0.458339	0.000168918	0.0119171	398	424	508	457	452	1.42828	1.25077	1.41996	2.09381	1.74766	1.79198
ENSMUSG00000036281	Snapc4	2	858	-0.463387	6.0109e-06	0.000869082	743	770	924	959	762	5.19472	4.49366	4.96269	7.32929	7.05791	5.8139
ENSMUSG00000096929	A330023F24Rik	1	1842	-0.465469	3.15408e-07	8.12e-05	1442	1701	1807	2101	1674	7.89507	6.17402	7.76109	10.147	10.9465	9.0419
ENSMUSG00000027981	Rnpc3	3	3249	-0.473286	5.70327e-11	9.3e-08	2545	2708	2989	3402	3166	19.6561	15.3805	17.44	23.6912	25.0187	24.1377
ENSMUSG00000026826	Nr4a2	2	293	-0.476946	0.000548354	0.0261341	276	282	282	340	338	2.89409	2.72327	2.96514	3.64929	4.08232	4.20726
ENSMUSG00000015575	Atp6v0e	17	323	-0.486107	0.00027743	0.0166821	291	294	309	355	366	3.97114	3.5739	3.8478	4.97722	5.30548	5.67063
ENSMUSG00000024042	Sik1	17	479	-0.493188	0.00121378	0.0435069	438	613	459	596	699	4.25722	3.88868	5.79967	5.34464	6.43903	7.82899
ENSMUSG00000097767	Miat	5	1626	-0.493824	2.69337e-08	1.08e-05	1281	1467	1455	1820	1722	7.01501	5.52069	6.73736	8.22405	9.5447	9.36221
ENSMUSG00000048997	Atxn7l2	3	445	-0.506063	4.19899e-05	0.00403961	367	378	447	500	421	3.6072	2.97175	3.26177	4.74714	4.92677	4.3006
ENSMUSG00000055912	Tmem150a	6	345	-0.506702	0.000123054	0.00942533	316	281	357	350	374	8.93536	8.17554	7.74731	12.1137	11.019	12.2068
ENSMUSG00000030409	Dmpk	7	389	-0.508684	0.000947577	0.0367272	282	319	350	343	446	3.60185	2.60832	3.14426	4.2458	3.86058	5.20413
ENSMUSG00000037593	BC030499	11	1918	-0.520201	8.70171e-15	3.73e-11	1688	1683	1956	2214	1971	17.8998	15.7365	16.72	23.9157	25.1166	23.1806
ENSMUSG00000085334	Gm12940	4	603	-0.52521	2.54014e-06	0.0004245	485	590	623	691	644	9.02082	7.24782	9.39578	12.2105	12.5658	12.1409
ENSMUSG00000021250	Fos	12	1002	-0.531241	2.1451e-10	1.97e-07	948	974	1030	1283	1114	17.0802	16.1425	17.6741	23.0027	26.585	23.9304
ENSMUSG00000089736	Tgfbr3l	8	345	-0.531485	0.000694286	0.0299966	282	380	368	479	337	4.7208	3.85462	5.53518	6.59719	7.96736	5.81117
ENSMUSG00000027677	Ttc14	3	5383	-0.544077	1.06461e-15	1.37e-11	4304	4576	5267	6239	5344	20.5248	16.3932	18.5734	26.3107	28.917	25.6778
ENSMUSG00000095332	Gm9821	2	251	-0.562755	0.000120712	0.00935737	255	274	268	333	334	5.1527	5.22924	5.98775	7.20794	8.30977	8.64063
ENSMUSG00000021268	Meg3	12	21498	-0.564333	8.97992e-06	0.00122929	16290	19596	21727	24985	22108	47.6483	36.0667	46.2347	63.0905	67.315	61.7499
ENSMUSG00000024330	Col11a2	17	716	-0.566054	1.83581e-06	0.000332721	543	751	764	849	803	4.20235	3.18358	4.69214	5.87473	6.05718	5.93926
ENSMUSG00000062198	2700097O09Rik	12	280	-0.567536	9.60727e-05	0.00787429	264	284	343	366	285	2.23579	2.10579	2.41404	3.58825	3.55253	2.86785
ENSMUSG00000021098	4930447C04Rik	12	1135	-0.571093	5.52977e-10	4.19e-07	1072	1015	1358	1415	1098	7.60827	7.1783	7.24282	11.9263	11.53	9.27534
ENSMUSG00000042662	Dusp15	2	288	-0.578887	0.000841677	0.0339521	182	216	273	293	263	2.62962	1.66	2.09945	3.26571	3.252	3.02617
ENSMUSG00000043923	Ccdc84	9	260	-0.579976	0.00061477	0.0281369	219	298	313	370	261	2.5082	2.11042	3.06025	3.95592	4.33883	3.17297
ENSMUSG00000072770	Acrbp	6	277	-0.591812	9.1479e-05	0.0076938	228	292	336	318	319	3.38896	2.7865	3.80296	5.38569	4.72931	4.91831
ENSMUSG00000024299	Adamts10	17	995	-0.598891	3.90987e-08	1.48e-05	696	852	1026	1090	1003	7.31562	5.1118	6.66837	9.88304	9.74177	9.29323
ENSMUSG00000019997	Ctgf	10	393	-0.601531	2.32457e-05	0.00267077	360	451	394	532	560	5.5073	5.03947	6.72782	7.23365	9.06234	9.88944
ENSMUSG00000026837	Col5a1	2	339	-0.609634	0.000393176	0.0208205	263	207	368	345	281	1.60087	1.24065	1.04059	2.27677	1.98042	1.67225
ENSMUSG00000032586	Traip	9	337	-0.611011	0.000214812	0.0140315	237	224	301	312	371	2.15112	1.51119	1.52207	2.51719	2.42088	2.98433
ENSMUSG00000109394	A230057D06Rik	7	283	-0.624332	4.0864e-06	0.000649183	268	264	304	369	345	0.999048	0.945086	0.992101	1.40601	1.58347	1.53482
ENSMUSG00000044349	Snhg11	2	17548	-0.632336	6.15544e-05	0.00557804	12434	15892	18469	21194	18026	82.5659	58.4414	79.5983	113.85	121.219	106.883
ENSMUSG00000035413	Tmem98	11	273	-0.636472	5.89594e-05	0.00538078	274	334	373	314	422	6.70255	6.71993	8.72923	11.9978	9.37109	13.0565
ENSMUSG00000050555	Hyls1	9	147	-0.652301	0.000705352	0.0302387	140	140	206	177	159	0.987204	0.939191	1.00085	1.81247	1.44493	1.34563
ENSMUSG00000111390	Gm48796	9	136	-0.676376	0.00125944	0.0444075	106	137	172	181	138	1.54071	1.19957	1.65217	2.55286	2.49256	1.97015
ENSMUSG00000064357	mt-Atp6	MT	209	-0.6901	0.00101863	0.0386657	175	155	305	183	210	12.3045	10.2918	9.71405	23.5251	13.0964	15.5802
ENSMUSG00000032554	Trf	9	191	-0.717588	3.66184e-05	0.00371028	154	198	224	236	264	2.30653	1.85773	2.54532	3.54396	3.46434	4.0176
ENSMUSG00000021750	Fam107a	14	154	-0.748056	7.61312e-05	0.00653105	225	198	302	224	256	1.59541	2.32848	2.18358	4.09897	2.82088	3.34218
ENSMUSG00000022899	Slc15a2	16	613	-0.755646	5.80485e-09	3.11e-06	640	733	1009	1002	707	3.33878	3.48212	4.24994	7.20001	6.63403	4.85271
ENSMUSG00000110710	C78859	8	132	-0.761987	0.000744808	0.0314236	88	154	154	178	184	0.890496	0.593031	1.10594	1.36111	1.45969	1.56428
ENSMUSG00000040840	4930579G18Rik	14	138	-0.799309	0.00138013	0.0474759	82	136	184	199	120	5.71567	3.39265	5.99624	9.98439	10.019	6.26336
ENSMUSG00000109378	Gm49396	7	126	-0.825351	0.000379829	0.0204504	76	106	126	163	154	1.56205	0.941183	1.39888	2.04649	2.45637	2.40593
ENSMUSG00000044177	Wfikkn2	11	142	-0.883297	1.4443e-06	0.000273313	151	189	218	236	268	1.48763	1.58022	2.10775	2.99211	3.00539	3.53816
ENSMUSG00000096996	Gm26792	19	75	-0.939365	0.00134604	0.0465613	46	90	104	139	87	1.07429	0.658196	1.37232	1.95168	2.42024	1.57043
ENSMUSG00000045903	Npas4	19	70	-1.00242	2.72618e-05	0.00307723	74	91	131	137	114	0.856417	0.90439	1.18517	2.09978	2.03747	1.75764
ENSMUSG00000029510	Gpc2	5	70	-1.25901	0.000185533	0.0125655	25	46	85	85	103	0.65664	0.234264	0.459345	1.04463	0.96924	1.2176
ENSMUSG00000019232	Etnppl	3	79	-1.27401	4.07766e-08	1.5e-05	112	68	141	168	197	0.383359	0.542917	0.351269	0.896423	0.990994	1.20471
